# Supplementary material for: Multivalent S2-based vaccines provide broad protection against SARS-CoV-2 variants of concern and pangolin coronaviruses
Source: eBioMedicine. 2022 Nov 11;86:104341. doi: 10.1016/j.ebiom.2022.104341 (PMC9651965; doi:10.1016/j.ebiom.2022.104341)
Supplement: Supplementary data [file mmc3.xlsx]

## Sheet: Figures 2F and 3F
	0304-3H3 Binding					0304-3H3 Binding
	S2	VLP-S2	BSA			S2	VLP-S2	BSA
	0.875	0.754	0.046		0304-3H3	0.767	0.735	0.046
	0.852	0.783	0.046			0.746	0.716	0.046
	0.86	0.745	0.046			0.767	0.737	0.046
	0.806	0.699	0.046			0.736	0.745	0.045
	0.755	0.712	0.046			0.746	0.767	0.045
	0.728	0.774	0.046			0.744	0.773	0.045
Mean:	0.812667	0.7445	0.046			0.751	0.7455	0.0455
Standard Deviation:	0.0603512	0.0333751	7.60118e-18			0.0129306	0.0213143	0.000547723

## Sheet: Figures 4B and 4E
	SARS-CoV-2 S				B.1.351 S				SARS-CoV-1 S				HKU-1
	VLP-S2	VLP-S2mutS2'	VLP-control		VLP-S2	VLP-S2mutS2'	VLP-control		VLP-S2	VLP-S2mutS2'	VLP-control		VLP-S2	VLP-S2mutS2'	VLP-control
	655360	163840	<20		327680	163840	<20		40960	40960	<20		20480	10240	<20
	163840	327680	<20		163840	327680	<20		40960	81920	<20		10240	20480	<20
	327680	327680	<20		163840	163840	<20		10240	20480	<20		10240	10240	<20
	665360	327680	<20
	163840	327680	<20
	163840	327680	<20
Geometric mean:	292667	291930	<20		206425	206425	<20		25803.2	40960	<20		12901.6	12901.6	<20
	OC43				NL63				229E
	VLP-S2	VLP-S2mutS2'	VLP-control		VLP-S2	VLP-S2mutS2'	VLP-control		VLP-S2	VLP-S2mutS2'	VLP-control
	81920	20480	<20		20480	5120	<20		10240	5120	<20
	20480	81920	<20		5120	20480	<20		10240	10240	<20
	20280	20480	<20		10240	10240	<20		5120	2560	<20
Geometric mean:	32403.8	32510	<20		10240	10240	<20		8127.49	5120	<20

## Sheet: Figures 4C and 4D
	Lung titers (log10 pfu/g)				Nasal turbinate titers (log10 pfu/g)
	VLP-S2	VLP-S2mutS2'	VLP-control		VLP-S2	VLP-S2mutS2'	VLP-control
	5.2888	5.65477	7.65416		5.96328	5.54566	6.25181
	5.727	1.9914	8.04922		6.11394	4.21163	6.81816
	6.24988	4.01579	7.50658		5.85609	5	6.37701
Geometric mean:	5.74185	3.56272	7.73329		5.97684	4.88792	6.47784

## Sheet: Figure 5A
	Lung titers (log10 pfu/g)			Nasal turbinate titers (log10 pfu/g)
	VLP-S2mutS2'	VLP-control		VLP-S2mutS2'	VLP-control
	8.21085	8.05368		3.69197	7.2944
	7.56304	8.13622		6.51851	7.31326
	7.46288	8.26885		6.46626	7.30103
	8.16879	8.23888		7.12803	7.34803
Mean:	7.85139	8.17441		5.95119	7.31418

## Sheet: Figure 5B
	Lung titers (log10 pfu/g)			Nasal turbinate titers (log10 pfu/g)
	VLP-S2mutS2'	VLP-control		VLP-S2mutS2'	VLP-control
	6.12494	7.56673		5.09691	6.01773
	6.14613	8.09081		4.87506	6.11495
	5.30642	7.8709		4.66597	5.7815
	6	7.85387		5.047	5.953
Mean:	5.89437	7.84558		4.92124	5.9668

## Sheet: Figures 5C and 5D
	Lung titers (log10 pfu/g)							Nasal turbinate titers (log10 pfu/g)
	QS-21		AS03 + pIC		R848			QS-21		AS03 + pIC		R848
	VLP-S2mutS2'	VLP-control	VLP-S2mutS2'	VLP-control	VLP-S2mutS2'	VLP-control		VLP-S2mutS2'	VLP-control	VLP-S2mutS2'	VLP-control	VLP-S2mutS2'	VLP-control
	5.05799	7.0119	4.87091	6.63682	6.57858	6.63682		4.7659	6.0263	4.0621	6.6805	5.9128	6.4994
	5.76264	7.04777	4.79964	7.09342	6.52743	7.09342		5	6.2191	4.2389	6.1481	6.1513	6.3979
	5.93785	7.26884	4.95424	7.20576	6.74655	7.20576		4.6888	5.942	4.3522	6.7106	6.2825	6.1278
Mean:	5.58616	7.10951	4.87493	6.97867	6.61752	6.97867		4.81823	6.06247	4.21773	6.51307	6.11553	6.3417

## Sheet: Figure 6A
		Delta	Beta	SHC014	S-614G	S-614D	BA.1	BA.2	Pangolin-CoV	SARS-CoV	NL63
	Hamster #1	163840	163840	163840	163840	163840	163840	163840	81920	40960	5120
	Hamster #2	81920	81920	81920	81920	81920	81920	40960	81920	40960	5120
	Hamster #3	163840	163840	163840	163840	163840	81920	81920	163840	81920	2560
	Hamster #4	81920	81920	81920	163840	163840	81920	81920	163840	40960	10240
	Hamster #5	81920	81920	81920	163840	163840	81920	81920	163840	81920	10240
	Hamster #6	163840	163840	163840	163840	163840	163840	163840	163840	81920	40960
	Hamster #7	163840	327680	163840	327680	163840	327680	163840	327680	163840	10240
	Hamster #8	40960	40960	40960	40960	40960	40960	81920	40960	20480	2560
	Hamster #9	81920	81920	81920	81920	81920	81920	163840	81920	40960	40960
	Hamster #10	163840	163840	163840	163840	81920	81920	163840	163840	81920	10240
	Hamster #11	81920	81920	40960	81920	40960	40960	81920	81920	20480	2560
	Hamster #12	81920	81920	40960	81920	81920	40960	81920	81920	40960	20480
	Hamster #13	163840	163840	163840	163840	163840	163840	163840	163840	81920	10240
	Hamster #14	81920	81920	81920	81920	81920	81920	163840	81920	40960	5120
Geometric mean:		104930	110256	95037.8	121733	104930	90447	110256	115852	52465.1	8400.23

## Sheet: Figures 6B and 6C
	Lung titers (log10 pfu/g)							Nasal turbinate titers (log10 pfu/g)
	B.1.351		B.1.617.2		BA.1			B.1.351		B.1.617.2		BA.1
	VLP-S2mutS2'	VLP-control	VLP-S2mutS2'	VLP-control	VLP-S2mutS2'	VLP-control		VLP-S2mutS2'	VLP-control	VLP-S2mutS2'	VLP-control	VLP-S2mutS2'	VLP-control
	5.74894	7.86737	5.91568	8.07525	1.55284	5.20828		5.63938	6.26324	4.19081	7.23408	5.47129	6.08355
	2.98777	7.95115	6.32818	7.36015	2.76805	6.32818		5.80371	7.62028	5.03476	6.67094	5.49184	6.28807
	5.64782	7.69897	5.95031	7.57573	1.93305	5.8653		5.94	7.58529	5.30103	6.93092	4.98361	6.10266
					2.1549	6.03892						5.04275	5.76592
Mean:	4.79484	7.83917	6.06472	7.67038	2.10221	5.86017		5.79436	7.15627	4.8422	6.94531	5.24737	6.06005

## Sheet: Figures 6D
	Lung titers (log10 pfu/g)			Nasal turbinate titers (log10 pfu/g)
	VLP-S2mutS2'	VLP-control		VLP-S2mutS2'	VLP-control
	1.2	6.01472		5.45	7
	1.2	7.33274		4.8177	7.1761
	1.2	5.23609		5.4357	7.1372
	1.2	4.49184		3.8352	6.699
Mean:	1.2	5.76885		4.88465	7.00307
	*1.3 = detection limit

## Sheet: Figure 6E
	Raw titers							% Neutralization
Dilution:	01:20:00	01:40:00	1:80	1:160	1:320	control		01:20:00	01:40:00	1:80	1:160	1:320
	534	1124	1546	1732	1981	1955		74.4953	46.316	26.1606	17.277	5.38432
	1196	1424	1735	1799	1990	2133		42.8772	31.9875	17.1337	14.0769	4.95447
	1492	1635	1771	1914	1949	2077		28.7397	21.9098	15.4143	8.58435	6.91269
	372	626	928	1306	1652	2139		82.2327	70.1013	55.6773	37.6234	21.0979
	1718	1927	1943	2057	2099	2196		17.9456	7.96345	7.19926	1.75444	-0.251544
	259	539	961	1416	2079	2413		87.6298	74.2565	54.1011	32.3696	0.703687
	23	604	1122	1428	1710	1996		98.9015	71.152	46.4115	31.7965	18.3277
	876	1432	1887	1949	1934	2135		58.1609	31.6054	9.87391	6.91269	7.62912
	519	764	1251	1586	1909	2101		75.2117	63.5102	40.2503	24.2501	8.82315
	637	999	1327	1555	1997	2145		69.5759	52.2862	36.6204	25.7308	4.62014
	670	1143	1282	1859	1963	2200		67.9997	45.4085	38.7697	11.2112	6.24403
	865	1038	1599	1984	2352	2405		58.6862	50.4235	23.6292	5.24104	-12.3352
	754	1229	1411	1404	1623	1772		63.9878	41.301	32.6084	32.9427	22.483
	923	1176	1631	1580	1672	1865		55.9161	43.8324	22.1009	24.5367	20.1426

[truncated: 3 more sheets: Figure 6F, Figure 7A, Figure 7B]
